# Supplementary material for: Influence of the Active Layer Structure on the Photovoltaic Performance of Water-Soluble Polythiophene-Based Solar Cells
Source: Polymers (Basel). 2021 May 18;13(10):1640. doi: 10.3390/polym13101640 (PMC8158483; doi:10.3390/polym13101640)
Supplement: Supplementary file 1 [file polymers-13-01640-s001.zip]

Archive with 1 entries (1 files):
- polymers-1214530-supplementary.pdf
